# Supplementary material for: Chronological and Spatial Distribution of Skeletal Muscle Fat Replacement in FHL1‐Related Myopathies
Source: Ann Clin Transl Neurol. 2025 Nov 18;13(4):724–35. doi: 10.1002/acn3.70258 (PMC13071098; doi:10.1002/acn3.70258)
Supplement: Supplementary file 2 — Table S2: acn370258‐sup‐0002‐TableS2.xlsx. [file ACN3-13-724-s002.xlsx]

## Sheet: Sheet1
Muscle	Slow	Moderate	Rapid	Major Cluster
FL	Cluster 1	Cluster 5	Cluster 7	Red
FB	Cluster 1	Cluster 5	Cluster 7	Red
TA	Cluster 1	Cluster 5	Cluster 8	Blue
EDL	Cluster 1	Cluster 4	Cluster 8	Red
TP	Cluster 2	Cluster 4	Cluster 8	Blue
GcL	Cluster 1	Cluster 5	Cluster 9	Red?
GcM	Cluster 1	Cluster 4	Cluster 7	Red
Sol	Cluster 1	Cluster 4	Cluster 7	Red
RF	Cluster 3	Cluster 6	Cluster 8	Yellow
VL	Cluster 3	Cluster 6	Cluster 9	Yellow
VI	Cluster 2	Cluster 4	Cluster 7	Red
VM	Cluster 3	Cluster 5	Cluster 8	Blue
Sar	Cluster 3	Cluster 5	Cluster 8	Blue
Gr	Cluster 3	Cluster 5	Cluster 8	Blue
AL	Cluster 2	Cluster 5	Cluster 7	Blue
AM	Cluster 1	Cluster 5	Cluster 7	Red
Sm	Cluster 1	Cluster 5	Cluster 7	Red
St	Cluster 1	Cluster 5	Cluster 7	Red
BFL	Cluster 1	Cluster 5	Cluster 7	Red
BFS	Cluster 1	Cluster 5	Cluster 7	Red
GMx	Cluster 2	Cluster 6	Cluster 9	Yellow
GMd	Cluster 1	Cluster 4	Cluster 7	Red
GMn	Cluster 1	Cluster 4	Cluster 7	Red
IP	Cluster 3	Cluster 4	Cluster 8	Blue?
RA	Cluster 3	Cluster 5	Cluster 8	Blue
IAO	Cluster 2	Cluster 5	Cluster 8	Blue
EAO	Cluster 2	Cluster 5	Cluster 8	Blue
IcL	Cluster 1	Cluster 4	Cluster 7	Red
Lo	Cluster 1	Cluster 4	Cluster 7	Red
Mf	Cluster 1	Cluster 4	Cluster 7	Red
SA	Cluster 3	Cluster 4	Cluster 8	Blue?
LD	Cluster 3	Cluster 5	Cluster 8	Blue
Tpz	Cluster 1	Cluster 4	Cluster 7	Red
Rh	Cluster 3	Cluster 6	Cluster 7	Yellow
TPs	Cluster 1	Cluster 4	Cluster 7	Red
Subs	Cluster 3	Cluster 6	Cluster 7	Yellow
Infs	Cluster 3	Cluster 6	Cluster 9	Yellow
Del	Cluster 3	Cluster 6	Cluster 9	Yellow
BB	Cluster 3	Cluster 6	Cluster 8	Yellow
TB	Cluster 3	Cluster 6	Cluster 9	Yellow
WE	Cluster 3	Cluster 6	Cluster 9	Yellow
WF	Cluster 3	Cluster 6	Cluster 9	Yellow
PM	Cluster 1	Cluster 4	Cluster 7	Red
SC	Cluster 1	Cluster 4	Cluster 7	Red
LS	Cluster 1	Cluster 4	Cluster 7	Red
SCM	Cluster 3	Cluster 6	Cluster 9	Yellow
CPs	Cluster 2	Cluster 4	Cluster 9	Red?
