# Supplementary material for: Chronological and Spatial Distribution of Skeletal Muscle Fat Replacement in FHL1‐Related Myopathies
Source: Ann Clin Transl Neurol. 2025 Nov 18;13(4):724–35. doi: 10.1002/acn3.70258 (PMC13071098; doi:10.1002/acn3.70258)
Supplement: Supplementary file 4 — Table S4: acn370258‐sup‐0004‐TableS4.xlsx. [file ACN3-13-724-s001.xlsx]

## Sheet: Sheet1
Image ID	FL(right)	FL(left)	FB(right)	FB(left)	TA(right)	TA(left)	EDL(right)	EDL(left)	TP(right)	TP(left)	GcL(right)	GcL(left)	GcM(right)	GcM(left)	Sol(right)	Sol(left)	RF(right)	RF(left)	VL(right)	VL(left)	VI(right)	VI(left)	VM(right)	VM(left)	Sar(right)	Sar(left)	Gr(right)	Gr(left)	AL(right)	AL(left)	AM(right)	AM(left)	Sm(right)	Sm(left)	St(right)	St(left)	BFL(right)	BFL(left)	BFS(right)	BFS(left)	GMx(right)	GMx(left)	GMd(right)	GMd(left)	GMn(right)	GMn(left)	IP(right)	IP(left)	RA(right)
P1-1	4	4	4	3	4	4	4	4	2	1	2	0	4	3	3	1	0	0	0	0	2	0	0	0	0	0	0	0	1	1	3	1	4	4	2	1	4	1	4	2	1	1	3	3	3	2	0	0	0
P1-2	4	4	4	4	4	4	4	4	2	1	3	1	4	3	4	3	0	0	1	0	2	0	0	0	0	0	0	0	2	1	3	1	4	3	4	1	4	1	4	3	1	0	3	3	4	3	0	0	0
P1-3	4	4	4	4	4	4	4	4	2	1	4	1	4	4	4	4	0	0	1	0	3	0	1	0	1	0	1	1	4	2	3	2	4	3	4	3	4	2	4	3	3	1	4	3	4	4	0	0	1
P1-4	4	4	4	4	4	4	4	4	2	1	4	1	4	4	4	4	0	0	2	0	3	0	2	0	1	1	1	1	4	2	4	2	4	4	4	4	4	3	4	3	3	1	4	3	4	4	1	0	1
P2-1	1	0	1	0	1	1	1	1	0	2	1	0	2	4	1	3	0	0	0	0	0	2	0	0	0	0	0	0	0	0	0	0	0	0	0	0	0	0	0	0	0	0	0	0	2	2	0	0	0
P2-2	1	1	1	1	4	4	4	4	2	4	3	1	4	4	2	4	0	0	0	0	2	4	1	1	0	3	0	0	0	0	0	0	1	1	1	1	1	1	1	1	0	0	2	0	3	2	1	2	0
P2-3	4	4	4	4	4	4	4	4	4	4	4	2	4	4	4	4	1	1	1	1	2	4	3	2	2	4	1	3	4	4	4	4	4	4	3	3	4	4	3	3	2	2	3	3	4	4	3	3	2
P3-1	2	0	1	0	0	0	0	0	1	0	0	0	2	1	2	1	0	0	0	0	2	2	0	1	0	1	1	1	2	1	2	3	0	2	1	1	1	1	1	2	0	0	0	1	1	1	0	0	1
P3-2	4	1	4	1	0	1	2	1	3	2	1	1	2	3	2	2	1	2	0	0	3	3	2	2	2	4	2	3	2	3	4	4	3	3	3	3	3	3	3	3	0	0	3	2	4	4	3	3	2
P3-3	4	4	4	4	2	2	3	3	3	3	1	0	4	4	4	3	1	2	0	1	4	4	2	3	4	4	3	4	4	4	4	4	4	4	4	4	4	4	4	4	2	1	3	2	4	4	3	3	4
P4-1	4	4	4	4	4	4	2	3	3	3	2	3	4	4	4	4	4	2	3	2	4	4	3	4	2	4	1	4	4	4	4	4	4	4	4	4	4	4	4	4	3	4	4	4	3	4	2	4	3
P4-2	4	4	4	4	4	4	4	4	4	4	4	4	4	4	4	4	4	4	3	3	4	4	4	4	4	4	4	4	4	4	4	4	4	4	4	4	4	4	4	4	4	4	4	4	4	4	4	4	4
P5-1	0	0	0	0	0	0	0	1	2	1	0	0	1	1	2	1	0	0	0	0	1	1	0	0	0	0	0	0	0	0	0	0	0	0	0	0	0	0	0	0	0	0	3	3	1	1	2	0	1
P5-2	0	1	1	3	0	2	2	3	2	3	0	0	3	3	4	3	2	1	1	1	3	3	2	2	2	2	1	1	2	3	1	1	1	2	1	1	2	3	2	3	1	1	3	3	3	3	2	3	3
P5-3	2	2	2	3	2	3	2	3	3	4	1	2	3	3	4	3	3	3	3	3	3	3	3	3	3	3	2	3	2	3	2	3	2	2	2	2	3	3	2	3	3	3	4	4	4	4	4	4	3
P6	0	0	0	0	0	0	0	0	0	0	0	0	0	0	0	0	0	0	0	0	0	0	0	0	0	0	0	0	0	0	0	0	0	0	0	0	0	0	0	0	0	0	0	0	0	0	0	0	0
P7	1	0	0	0	0	0	0	0	1	0	0	0	3	1	0	0	0	0	0	0	4	1	3	1	0	0	0	0	0	4	4	4	4	4	4	4	4	4	4	4	0	0	4	3	2	2	0	1	1
P8-1	3	3	3	0	1	3	2	3	1	0	0	3	3	3	2	3	0	0	3	3	3	2	1	1	0	0	0	0	3	3	4	4	3	4	2	3	4	4	0	1	0	0	4	4	4	4	1	1	1
P8-2	4	4	4	3	4	4	4	4	2	4	2	3	4	4	2	4	4	4	4	4	4	4	4	4	4	4	2	2	4	4	4	4	4	4	4	4	4	4	4	4	3	2	4	4	4	4	4	4	4
P9	2	1	2	1	0	1	3	1	1	1	0	0	4	4	3	4	0	0	2	2	4	4	4	4	0	0	0	0	4	4	4	4	4	4	4	4	3	4	1	2	3	3	3	4	3	4	2	1	2
P10	1	0	1	0	0	0	1	1	1	0	0	0	1	2	0	0	0	0	3	2	1	1	0	0	0	0	0	0	0	0	1	1	1	1	0	0	1	1	0	0	0	0	0	0	0	0	0	0	1
[truncated: 45 more columns]
